# Supplementary material for: Trends and Drivers of Change of Pastoral Beef Production Systems in a Mediterranean-Temperate Climate Zone of Chile
Source: Animals (Basel). 2019 Dec 12;9(12):1135. doi: 10.3390/ani9121135 (PMC6941165; doi:10.3390/ani9121135)
Supplement: Supplementary file 1 [file animals-09-01135-s001.zip]

Archive with 1 entries (1 files):
- animals-637604-supplementary.xlsx
