# Supplementary material for: Trends and Drivers of Change of Pastoral Beef Production Systems in a Mediterranean-Temperate Climate Zone of Chile
Source: Animals (Basel). 2019 Dec 12;9(12):1135. doi: 10.3390/ani9121135 (PMC6941165; doi:10.3390/ani9121135)
Supplement: Supplementary file 1 [file animals-09-01135-s001.zip › animals-637604-supplementary.xlsx]

## Sheet: Table S1
Table S1. Comparison of quantitative variables by survey year within group (mean ± standard deviation)
	Group I				Group II				Group III				Group IV
	2009	2011	2013	2015	2009	2011	2013	2015	2009	2011	2013	2015	2009	2011	2013	2015
Quantitative variables
Dimension
Total cattle, nº	169.1±146.3c	150.9±168.2b	94.3±135.8ª	83.9±125.6ª	189.4±133.0	130.6±125.8	533.2±263	68.1±91.0	446.2±438.3	471.6±515.0	576.7±617.1	420.8±546.2	1138.1±880.9	1262.8±908.1	1369.7±866.8	1214.5±756.7
Beef steers, nº	23.7±46.0b	17.1±54.8ab	8.3±29.6ª	4.7±18.9ª	27.4±44.4b	9.0±24.5ª	62.2±86.8b	3.6±15.7ª	305.6±353	302.73±383.3	482.8±582.8	305.3±446.9	272.4±433.8	234.1±419.6	189.5±280.7	210.9±403.0
Cows, nº	57.9±70.8b	56.7±77.3b	38.1±59.1ª	36.8±64.2ª	78.7±74.3c	54.9±58.6b	78.8±99.0abc	31.8±45.3ª	14.4±40.8	9.4±27.7	6.6±28.5	15.0±37.7	319.0±330.4	416.1±375.8	481.1±377.7	425.7±346.4
Breeding Cows, nº	53.5±69.6b	54.4±76.7b	36.7±58.4a	35.0±62.2a	73.7±75.6b	52.6±56.8b	71.6±93.2ab	30.9±44.4a	8.4±28.8	8.2±27.4	6.2±27.5	12.4±36.2	294.6±321.5a	393.2±378.8b	452.0±370.5b	385.4±344.3ab
Heifers, nº	34.5±49.9d	25.1±38.3c	13.8±27.7b	12.9±34.2ª	31.7±34.9c	20.1±22.2b	18.2±30.7ab	8.8±15.3ª	39.5±92.8	32.6±77.4	29.5±87.7	39.6±90.2	245.3±304.1	234.1±244.2	233.6±187.4	223.7±253.1
Breeding Heifers, nº	18.7±35.7c	18.0±27.9c	11.7±23.9b	9.3±23.2ª	21.8±30.1b	18.1±21.3b	18.2±30.8ab	7.9±13.5ª	8.6±41.8	8.9±41.5	13.1±64.2	10.4±29.7	142.1±242.7	158.9±190.6	186.3±175.8	122.4±136.7
Surface area, ha	358.5±409.2b	340.7±430.7b	269.4±491.1ª	270.7±476.8ª	477.5±420.0b	465.3±431.3b	1371.8±118.7c	174.8±274.6ª	337.0±319.2ª	350.9±364.8ª	469.5±423.4b	398.7±467.3ab	1820.2±2681.5	2317.9±2572.3	2327.8±2808.5	2133.6±2286.3
Native pastures, ha	68.0±123.3ª	69.8±128.2ª	85.5±271.0b	97.7±273.4b	119.0±176.6	142.9±218.3	150.0±206.2	69.3±116.1	36.1±90.9ª	42.0±112.2ª	103.8±179.9b	100.4±242.5b	176.5±554.3	483.5±1289.3	552.6±1618.4	573.5±1136.0
Improved pastures, ha	44.2±72.8b	40.4±76.0b	16.9±52.0ª	16.7±50.2ª	22.3±45.5b	28.1±46.7b	56.0±87.6b	6.6±30.8ª	108.6±142.1ª	142.4±188.5b	155.2±190.2b	130.3±211.0ª	241.8±288.7	272.1±356.2	328.2±433.9	252.9±290.9
Sown pasture, ha	28±55b	21±55b	11±35ª	11±40ª	25±62b	15±51ª	114±127c	6±30ª	69.9±100b	53±122ª	54±123ª	48±120.6ª	139±224	165±313	202±295	134±203
Supplementary crops, ha	11.0±25.3	4.3±17.0	1.9±8.1	3.1±12.4	8.4±16.4	2.4±7.7	0.0±0.0	3.1±13.6	11.4±18.0ab	7.8±26.5ª	11.2±26.6ab	14.6±40.7b	66.6±98.5	42.9±75.1	39.6±83.5	45.7±94.0
Corn for silage, ha	1.2±5.2	0.9±11.7	0.2±2.1	0.3±3.8	0.5±3.0	0.7±4.6	0±0	0.1±0.8	2.9±7.7	1.6±11.0	5.0±18.0	5.1±25.4	18.7±47.4	8.0±31.6	4.3±15.8	5.1±18.7
Other agricultural uses, ha	207.3±352.9b	206.4±356.3b	154.7±329.2ª	144.8±303.4ª	303.0±315.0b	278.2±316.1b	1051.8±219.8c	91.7±217.1ª	111.0±204.0	109.8±188.5	146.3±249.1	113.5±246.5	1196.4±2505.4	1362.0±2128.9	1207.9±2309.8	1145.9±2098.5
Labor, Nº permanent workers	3.2±4.6c	2.2±4.2b	1.9±2.0a	0.0±0.0a	3.5±3.0c	1.5±1.7b	4.6±3.0a	0.0±0.0a	3.9±4.5b	3.8±4.7b	5.1±5.5c	0.0±0.0a	11.5±12.0	10.9±14.0	0.0±0.0	0.0±0.0
Use of resources
Native pastures, % Total surface area	23.6±28.2a	25.6±28.3a	38.4±30b	40.6±32.3b	29.5±28.2b	33.2±27.6b	11.7±16.1a	53±33.8b	12.6±23.9a	13.7±25.6a	23.9±30.9b	32.5±36.4b	10.6±16.1	15.4±21.8	21.8±25.7	23.6±29.5
Improved pastures, % Total surface area	17.9±24.6b	18.4±27.5b	11.2±22.6a	13±24.4a	6.5±14.8	11.1±19	4.3±6.7	5.5±15.2	33.2±28.5	45.3±35	37±37.2	34.5±34.2	24±25	23±27	24±24	23±28
Sown pastures, % Total surface area	12.6±19.3b	7.9±16.3a	5.7±13.5a	5.5±14a	6.2±12.5b	4.7±10.8a	7.8±8.4ab	4.4±12.2a	22.2±22.6b	13.6±23.5a	10.6±19.3a	10.7±20a	14.3±19.4	12.8±20.9	14.9±19.4	12.4±20.5
Total pastures, % Total surface area	54.1±29.5ab	52±28.6a	55.3±28.9b	59±29.2c	42.2±29.1b	49±27.7b	23.9±11a	62.9±30.4c	68±26.8a	72.6±24.9ab	71.5±27.7ab	77.7±23.5b	48.4±26	51.5±28.1	60.7±27.5	59.4±31.1
Supplementary crops, % Total surface area	4.1±8.4b	1.5±4.7a	1.3±4.8a	1±4.1a	2±3.6	0.7±2.7	0±0	1±3.2	4.9±8b	0.8±3.3a	2.3±5.9a	1.5±5.4a	11.7±20.9	4.0±10.1	4.0±11.2	3.8±12.7
Corn for silage % Total surface area	0.7±3.5	0.4±3.1	0.1±1.0	0.1±1.3	0.1±0.8	0.3±2.2	0.0±0.0	0.1±1.0	1.5±4.6	0.2±1.4	1.2±4.0	1.5±6.9	3.6±11.5	1.1±5.1	0.6±3.4	0.5±1.8
Other agricultural uses, %Total surface area	41.8±28.6ab	46.6±28.8c	43.4±29.4bc	40±29.4a	55.8±29.4c	50.3±27.7b	76.1±11d	36.1±30.5a	27.1±25.4b	26.6±24.6b	26.2±27.5b	20.8±22.5a	39.8±28.2	44.5±27.2	35.4±27.2	36.9±30.8
Cows, % Total Cattle	35.5±23.9a	41.9±24.1b	45.2±19.4c	43.3±20.2b	42.3±20.6b	45±17.5b	18.6±17.7a	46.4±14.9b	4.1±8.7b	3.2±7.7a	1±4a	5.9±11.3b	30.5±21.7a	37±21.1b	37.3±17.7b	37.8±19.7b
Breeding cows, % Total cattle	32.8±24.2a	39.9±24.4b	43.5±19.9b	41.1±21b	40±22.4b	43.4±18.1c	16.8±16.8a	45.5±15.6d	2.6±6.8a	2.6±7a	1±3.8a	5.1±10.8b	28.3±22.6	34.9±21.3	35.6±18.1	33.9±20.4
Heifers, nº, % Total Cattle	21.3±21.7b	18.1±20.1b	13.9±14.2a	13.1±17.5a	16.1±12.3c	15.7±11.1c	7.2±11.2a	12.2±11.9b	9.8±16.6b	9.5±20.8b	5±13.6a	11.2±21.2b	21.4±21	19.2±16.9	18.6±13.5	18.5±18.7
Breeding heifers % Total cattle	12.0±16.0	13.1±14.3	12.1±12.3	10.8±14.2	11.2±10.8a	14.6±11.1b	7.2±11.2a	11.0±9.8a	2.8±9.1	3.1±10.8	2.1±10.1	3.9±12.0	13.0±17.7	13.1±12.2	15.2±13.6	11.7±14.2
Males, % Total cattle	14.1±16.7b	9.5±14.2a	8.9±12.8a	7.8±11.9a	15±15.3b	7.1±9.2a	11.9±16a	6.9±9.2a	70.7±28.3a	63.8±35.1a	85.6±22.5b	69.5±34a	23.9±26.6	17.3±20.7	15±18.1	16.3±22.9
Beef steers, % Total cattle	12.5±17.1b	7.7±14.5a	6.5±12.8a	5.4±12.1a	13.4±15.2b	5±9.3a	10.7±15.4ab	4.2±9a	70.5±28.4aa	63.5±35.3a	85.5±22.6c	69.1±34.4b	22.7±27	15.8±21.1	13.2±18.4	14.6±23.5
Beef breeds, % Total cattle	43.5±44.4b	40.8±42.9b	40.7±43.2b	35.4±42.2a	94.7±13.8	95.3±12.5	92.4±17	93.7±13.6	72.1±37.7a	81.4±33.9b	66.8±39.8a	67.3±40.6a	85±28.4	83.3±30.7	79.1±33.7	82.1±30.2
Overo Colorado, % Total cattle	49.2±46.1a	57.4±46.4b	57.7±44.7b	63±45c	14.6±34.5c	17±37.1c	0.0±0.0a	5.8±23b	23.9±38a	18.8±36.6a	31.9±42.1b	34.6±45.5b	23.8±41	29.2±44.9	32.9±45.3	26.9±42.9
Angus, % Total cattle	20.2±36.7a	19.6±36a	22.8±39.5a	30.2±43.7b	3.7±12.6a	3.3±12.6a	20±44.7b	3.4±12.2a	8.1±24.1a	9.6±25.5a	33.4±41.7b	27.6±40.8b	33.7±41.4	30.4±38.4	48.6±44.2	61.4±42.2
Hereford % Total cattle	10.5±27.3	12.5±30.2	12±30	11.1±29	0.6±2.7	1.7±9	20±44.7	0.5±3.8	4.7±17	4.4±16.1	11.5±25.2	4±13.3	9.6±21.2	5.9±17.5	8.4±19	5.9±15.8
Other crosses or beef breeds, % Total cattle	31.1±44b	30.2±43.3b	23.8±41.6b	9.6±27.9a	95.7±13.3b	94.9±16b	60±54.8a	96.1±12.9b	76.1±40.3c	77.5±39.5c	42±47.6a	48.6±48b	52.2±44.4	58.8±42.5	37.4±45.8	29.2±40.7
Labor, Permanent workers·100 bovines-1	2.5±3.3c	1.4±2.4b	5.8±6.7d	0±0a	2.2±1.6c	1.1±0.9b	0.9±0.4b	0±0a	1.6±2.7cb	1.1±1.2b	1.7±1.8c	0±0a	1.3±1.2	1.1±1.4	0.9±1.5	0±0
Stocking rate, LU·ha-1┼	0.69±0.59	0.64±0.59	0.64±0.62	0.63±0.54	0.59±0.56ª	0.45±0.44ª	0.31±0.14ª	0.67±0.56b	1.06±0.73	1.06±0.74	0.91±0.74	1±0.72	1.06±0.73	0.98±0.74	1.06±0.74	0.99±0.79

## Sheet: Table S2
Table S2. Comparison of qualitative variables by survey year within group
		Group I				Group II				Group III				Group IV
Qualitative variables		2009	2011	2013	2015	2009	2011	2013	2015	2009	2011	2013	2015	2009	2011	2013	2015
Measurement of forage availability, % total farms		8.4	3.3	3.6	7.5	7.9	4.9	20*	4.5	12.2	11.2	11.1	26.5*	29.5	21*	30.6	37.5
Soil fertility analysis, % total farms		58.8*	29.4*	22.8*	70.6*	49.5	36.3*	20*	81.5*	73.7*	54.5	64.6	35.1*	83.0*	74.2*	77.8*	11.4*
Electric fence, % total farms		56.8*	34.4*	33.8*	67.4*	47.5	28*	60	79.5*	83.3*	70.2	75.8*	35.1*	83.9*	74.2*	78.7*	18.2*
Sales Channel, % cattle sold	Auction	68.1*	58*	48.1	44*	79.2*	43.4*	100*	34.9*	73*	66.9	59.6	46.4*	63.4*	55.6	46.3	44.3
	Private Fair	5.1	2.9	0*	4.1	0	4.4*	0	0.7	10*	9	0*	3.3	2.7	12.1*	0*	6,8
	Livestock corridor	7.3	6.2	10.9	4.1	6.9	17.6*	0*	6.8	8.1	5.6	14.1*	6.6	19.6	13.7	25.9	19.3
	Dealers	14.2*	3.9*	28.1	43*	9.9*	6.6*	0*	52.1*	2.6	1.7	3	7.3	5.4	0.8	4.6	3,4
	Slaughterhouse	3.3	1	3	4.4	2	2.2	0	4.8	3*	4.5*	18.2	35.1*	5.4*	9.7	17.6	25*
	Other (Export direct)	0	1.9*	0.3	0.0(0.4)	0	2.7*	0	0.0(0.0)	0	5.6*	0	0.0(3.1)	0	8.1*	0	0.0(2,4)
Agricultural as the main or only source of income, % total farms		43.5*	53.9	68.3*	62.8	46.5*	67.1*	60	50.7	52.6	52.1	66.7	61.6	50.9	40.3*	71.3*	68.2*
Investments, % total farms	Purchase first-calf heifers	0	6.7	4.8	2.9	0	2.2	0	2.1	0	2.5	2.2	2	1*	6.6	8.2	6.8
	Pastures	0.5	48.8	28.4	46.7	0	54	50	42.1	0.4	54.6	43.8	57.6	0*	56.2*	61.2*	56,9*
	Infrastructure and machinery	12.4	11.2	0	7.6	21	12.4	0	2.7	11.5	15.3	0	13.9	6.8	22.3*	0*	19,3*
	Others	30	8.8	0	2.2	28	11.7	0	1.4	20.4	6.1	0	2	24.3*	5	0*	3.4*
	Without investment	57.2	24.5	66.8	40.6	51	19.7	50	51.7	67.7	21.5	53.9	24.5	68*	10*	30.6	13,6*
Agronomic advice, % total farms		---	16.3	35.8	32.3	---	22*	0*	23.3*	---	38.2	28.3	41.7	---	49.2	52.8	62.5
Veterinary advice, % total farms		---	42.6	40.4	45.7	---	38.5	20*	42.3*	---	65.7	62.6	68.9	---	83.9	79.6	84.1
Management advice, % total farms		---	3.3	9	6.3		7.1	0*	15.1*	---	7.3	6.1	16.6*	---	16.1	21.3	25
Agronomic advice, % total farms				12.5	11.7			20	6.5			21.2	34.4			46.3	38.6
┼ Livestock Unit equivalent to 500 kg of live weight.; * Years with averages that differ significantly from the expected value (p < 0.05); a,b,c,d Within row, averages with different superscript differ significantly (p < 0.05).
